# Supplementary material for: Prevalence of Bladder and Bowel Dysfunction in Duchenne Muscular Dystrophy Using the Childhood Bladder and Bowel Dysfunction Questionnaire
Source: Life (Basel). 2021 Jul 30;11(8):772. doi: 10.3390/life11080772 (PMC8399211; doi:10.3390/life11080772)
Supplement: Supplementary file 1 [file life-11-00772-s001.zip]

Archive with 2 entries (2 files):
- life-1267481-S1_CBBDQ.pdf
- life-1267481-S2_supplementary BBD questionnaire.pdf
